# Supplementary material for: Label-Free Liquid Chromatography–Mass Spectrometry Quantitation of Relative N- and O-Glycan Concentrations in Human Milk in Japan
Source: Int J Mol Sci. 2024 Feb 1;25(3):1772. doi: 10.3390/ijms25031772 (PMC10855831; doi:10.3390/ijms25031772)
Supplement: Supplementary file 1 [file ijms-25-01772-s001.zip]

Archive with 1 entries (1 files):
- ijms-2822116-supplementary.pdf
